# Supplementary material for: Genetic associations between autoimmune diseases and the risks of severe sepsis and 28-day mortality: a two-sample Mendelian randomization study
Source: Front Med (Lausanne). 2024 Jan 26;11:1331950. doi: 10.3389/fmed.2024.1331950 (PMC10853392; doi:10.3389/fmed.2024.1331950)
Supplement: Supplementary file 1 [file Data_Sheet_1.zip]

Archive with 14 entries (14 files):
- List of Supplementary Materials.DOCX
- Supplementary Figure 1.PNG
- Supplementary Figure 2.PNG
- Supplementary Figure 3.PNG
- Supplementary Figure 4.PNG
- Supplementary Figure 5.PNG
- Supplementary Figure 6.PNG
- Supplementary Figure 7.PNG
- Supplementary Figure 8.PNG
- Supplementary Figure 9.PNG
- Table 1.DOCX
- Table 2.DOCX
- Table 3.XLSX
- Table 4.DOCX
