# Supplementary material for: Genetic associations between autoimmune diseases and the risks of severe sepsis and 28-day mortality: a two-sample Mendelian randomization study
Source: Front Med (Lausanne). 2024 Jan 26;11:1331950. doi: 10.3389/fmed.2024.1331950 (PMC10853392; doi:10.3389/fmed.2024.1331950)
Supplement: Supplementary file 1 [file Data_Sheet_1.zip › Table 3.XLSX]

## Sheet: SNP Rheumatoid arthritis& Sepsi
SNP Rheumatoid arthritis& Sepsis (critical care)
	SNP	effect_allele.exposure	other_allele.exposure	effect_allele.outcome	other_allele.outcome	beta.exposure	se.exposure	pval.exposure	F statistic	beta.outcome	se.outcome	pval.outcome	chr	pos
1	rs114484678	C	T	C	T	0.3216	0.04	8.81e-16	64.6	0.0499291	0.0969286	0.606474	6	32215057
2	rs11571293	T	G	T	G	-0.131	0.0211	5.7e-10	38.5	-0.0357858	0.039986	0.370809	2	204717713
3	rs17805996	C	T	C	T	0.166	0.0304	4.77e-08	29.8	0.0145398	0.0694827	0.834247	8	129515441
4	rs3129294	C	A	C	A	-0.1465	0.022	2.87e-11	44.3	0.0446739	0.0412182	0.278436	6	33084671
5	rs34434863	G	T	G	T	0.7617	0.0269	4.7e-176	801.8	-0.056856	0.0435867	0.192085	6	32559673
6	rs62395272	T	C	T	C	0.5323	0.0325	2.19e-60	268.3	-0.0553908	0.0683913	0.417992	6	31394424
7	rs6679677	A	C	A	C	0.3873	0.028	1.27e-43	191.3	-0.179681	0.0650864	0.00576859	1	114303808
8	rs7137828	T	C	T	C	-0.1099	0.0198	2.62e-08	30.8	0.0267878	0.0393028	0.495507	12	111932800
9	rs7574865	G	T	G	T	-0.1326	0.0232	1.04e-08	32.7	0.00404565	0.047053	0.931482	2	191964633
10	rs7731626	A	G	A	G	-0.1358	0.0219	5.51e-10	38.5	0.0265857	0.040365	0.510131	5	55444683

## Sheet: SNP Narcolepsy& Sepsis (critica
SNP Narcolepsy& Sepsis (critical care)
	SNP	effect_allele.exposure	other_allele.exposure	effect_allele.outcome	other_allele.outcome	beta.exposure	se.exposure	pval.exposure	F statistic	beta.outcome	se.outcome	pval.outcome	chr	pos
1	rs10995245	A	G	A	G	0.198851	0.0364316	4.81e-08	29.8	-0.0213594	0.0412287	0.604409	10	64391375
2	rs12403425	A	C	A	C	0.207014	0.0415542	6.3e-07	24.8	-0.0465357	0.0487044	0.339339	1	197814823
3	rs16836898	T	C	T	C	0.302324	0.056067	6.96e-08	29.1	-0.0750977	0.0688043	0.275067	1	35159859
4	rs34593439	A	G	A	G	0.316998	0.0525181	1.58e-09	36.4	-0.0933126	0.0638687	0.144013	15	79234957
5	rs7553711	C	T	C	T	0.256191	0.0368216	3.46e-12	48.4	-0.0408892	0.0436689	0.349094	1	173131908

## Sheet: SNP Crohn& Sepsis (critical car
SNP Crohn& Sepsis (critical care)
	SNP	effect_allele.exposure	other_allele.exposure	effect_allele.outcome	other_allele.outcome	beta.exposure	se.exposure	pval.exposure	F statistic	beta.outcome	se.outcome	pval.outcome	chr	pos
1	rs10798069	T	G	T	G	-0.070387	0.0119822	4.25e-09	34.5	-0.0451125	0.0393265	0.251329	1	186875459
2	rs10800309	G	A	G	A	-0.0904086	0.0126389	8.48e-13	51.2	0.0092008	0.0421917	0.827374	1	161472158
3	rs10878302	A	T	A	T	0.15677	0.023765	4.2e-11	43.5	0.00566624	0.0783561	0.942352	12	40669826
4	rs10956252	G	C	G	C	0.118641	0.0123641	8.34e-22	92.1	0.0843928	0.0404141	0.0367799	8	126536137
5	rs10995271	C	G	C	G	-0.187653	0.012242	4.92e-53	235	-0.0205001	0.0401781	0.609891	10	64438486
6	rs11117431	G	A	G	A	-0.14927	0.0164404	1.09e-19	82.4	-0.0735062	0.0500954	0.142288	16	86015316
7	rs11152949	G	A	G	A	0.133849	0.0128549	2.18e-25	108.4	-0.0321257	0.0420053	0.444391	6	106449085
8	rs11159833	T	C	T	C	0.155227	0.0207601	7.59e-14	55.9	0.0104769	0.0678136	0.877219	14	88476004
9	rs11236797	A	C	A	C	0.180737	0.0120572	8.54e-51	224.7	0.0175763	0.0394226	0.65571	11	76299649
10	rs11691685	G	A	G	A	-0.157687	0.0233162	1.35e-11	45.7	-0.0246849	0.0740305	0.7388	2	145481827
11	rs11713774	C	T	C	T	0.132662	0.0171654	1.09e-14	59.7	-0.0127407	0.054385	0.814777	3	18765978
12	rs11793497	G	A	G	A	0.168922	0.0121801	9.8e-44	192.3	0.0506033	0.0396065	0.201373	9	139271850
13	rs12411259	A	G	A	G	0.134364	0.0137443	1.43e-22	95.6	-0.0681636	0.0457261	0.136042	1	172866210
14	rs1250573	A	G	A	G	-0.141693	0.0134477	5.86e-26	111	-0.00975012	0.0419266	0.816109	10	81042475
15	rs1267501	C	T	C	T	0.0871787	0.0151984	9.69e-09	32.9	0.010325	0.049679	0.835358	6	14715257
16	rs12694846	G	A	G	A	0.115366	0.0136242	2.5e-17	71.7	0.0541232	0.0441733	0.220483	2	231148128
17	rs12796489	A	C	A	C	-0.79177	0.0526931	4.96e-51	225.8	-0.0357461	0.202358	0.859785	11	3059360
18	rs1292053	G	A	G	A	0.0911854	0.0118917	1.75e-14	58.8	0.0197131	0.0394226	0.617044	17	57963537
19	rs12949918	C	T	C	T	-0.104177	0.0123587	3.47e-17	71.1	0.0377882	0.0397308	0.341551	17	40526273
20	rs1297258	T	C	T	C	-0.127246	0.0122169	2.11e-25	108.5	-0.0252678	0.0396626	0.52408	21	16806709
21	rs13001325	T	C	T	C	-0.122687	0.0125708	1.68e-22	95.3	-0.0354081	0.0402724	0.379284	2	102939036
22	rs1363907	A	G	A	G	0.102575	0.0125984	3.89e-16	66.3	0.00128199	0.0396322	0.974195	5	96252803
23	rs1456896	T	C	T	C	0.0977081	0.0131392	1.03e-13	55.3	-0.00461331	0.0416738	0.911854	7	50304461
24	rs1517352	C	A	C	A	0.0800097	0.0124517	1.31e-10	41.3	0.0731412	0.0409209	0.0738754	2	191931464
25	rs1569328	T	C	T	C	-0.109215	0.0167191	6.47e-11	42.7	0.0217541	0.0522122	0.676937	14	75741751
26	rs1646019	T	C	T	C	-0.111379	0.013383	8.62e-17	69.3	0.0390684	0.0431384	0.365119	16	11359680
27	rs17129991	T	C	T	C	-0.284461	0.0450901	2.81e-10	39.8	-0.268754	0.127405	0.034906	1	67862986
28	rs17293632	T	C	T	C	0.128384	0.0139602	3.7e-20	84.6	-0.0204448	0.0461044	0.657443	15	67442596
29	rs17388425	G	C	G	C	-0.157253	0.0172142	6.54e-20	83.4	0.018753	0.053896	0.72788	5	158824174
30	rs17391694	T	C	T	C	-0.119051	0.0199954	2.62e-09	35.4	0.0688342	0.0570061	0.227244	1	78623626
31	rs17622378	G	A	G	A	0.190197	0.0120781	7.17e-56	248	-0.00833849	0.0396682	0.833507	5	131778452
32	rs17694108	A	G	A	G	0.0795895	0.0134523	3.29e-09	35	0.0275023	0.0448205	0.539473	19	33731551
33	rs181826	A	C	A	C	0.0995948	0.0127047	4.53e-15	61.5	-0.0431146	0.0403473	0.285256	5	141526057
34	rs1847472	A	C	A	C	-0.0853854	0.0132299	1.09e-10	41.7	0.0749462	0.0409719	0.067369	6	90973159
36	rs2024092	A	G	A	G	0.147664	0.0143378	7.13e-25	106.1	0.00095909	0.0489494	0.984368	19	1124031
37	rs212388	T	C	T	C	-0.102377	0.0124319	1.8e-16	67.8	-0.0304618	0.0397079	0.442994	6	159490436
38	rs2153283	A	C	A	C	-0.108804	0.0155227	2.39e-12	49.1	-0.0301805	0.0481541	0.530823	10	59972299
39	rs2227551	T	G	T	G	0.0994456	0.0137489	4.72e-13	52.3	0.0435224	0.0437005	0.319287	10	75669190
40	rs2270395	T	C	T	C	0.124328	0.0144786	8.93e-18	73.7	0.00175357	0.0479765	0.970843	16	50846832
41	rs2284553	G	A	G	A	0.103192	0.0123247	5.63e-17	70.1	0.0289529	0.0400559	0.469796	21	34776695
42	rs2395022	C	A	C	A	-0.177152	0.0281553	3.13e-10	39.6	-0.0865919	0.0983849	0.378787	7	98750379
43	rs2413583	T	C	T	C	-0.210407	0.0168361	7.72e-36	156.2	-0.0228403	0.0530893	0.667033	22	39659773
44	rs2538470	G	A	G	A	-0.0749643	0.0122847	1.05e-09	37.2	0.0154459	0.0405508	0.703276	7	148220448
45	rs259964	G	A	G	A	-0.0713342	0.0119064	2.08e-09	35.9	0.000928	0.0394521	0.981234	20	57824309
46	rs2641348	G	A	G	A	-0.121336	0.0198422	9.65e-10	37.4	-0.0383286	0.0628778	0.542146	1	120437884
47	rs26528	C	T	C	T	0.119845	0.0122466	1.29e-22	95.8	0.0834171	0.0393089	0.0338298	16	28517709
48	rs2847293	T	A	T	A	-0.166911	0.0158476	6.14e-26	110.9	-0.0406964	0.0525852	0.438982	18	12782448
49	rs28999107	T	G	T	G	0.0856594	0.0126539	1.29e-11	45.8	-0.034187	0.0399972	0.392698	12	6493100
50	rs2974935	T	G	T	G	0.0755507	0.0121937	5.8e-10	38.4	-0.0169872	0.0391941	0.664714	1	155181843
51	rs3024505	A	G	A	G	0.165311	0.0159634	3.95e-25	107.2	-0.0604423	0.0540593	0.263535	1	206939904
52	rs303429	T	C	T	C	0.0762756	0.0124275	8.38e-10	37.7	-0.0522101	0.0402014	0.194043	10	30708441
53	rs3129871	C	A	C	A	-0.087922	0.0130803	1.8e-11	45.2	-0.0681541	0.0408797	0.0954773	6	32406342
54	rs3184504	C	T	C	T	-0.067651	0.0119969	1.71e-08	31.8	0.0234984	0.0392568	0.549452	12	111884608
55	rs3197999	A	G	A	G	0.155114	0.0128775	2.05e-33	145.1	0.0604343	0.043509	0.164831	3	49721532
56	rs34787213	T	C	T	C	-0.14973	0.0183059	2.85e-16	66.9	0.0809784	0.0568791	0.154535	11	60799046
57	rs34804116	A	C	A	C	-0.0939086	0.0126747	1.27e-13	54.9	-0.0288062	0.040455	0.476431	5	72539850
58	rs35164067	A	G	A	G	-0.143373	0.015563	3.19e-20	84.9	-0.052033	0.0489381	0.287673	19	10525181
59	rs35320439	C	T	C	T	0.0840555	0.0137546	9.89e-10	37.3	-0.0281682	0.042374	0.506208	2	242737341
60	rs35730213	C	G	C	G	-0.151105	0.0138184	7.84e-28	119.6	-0.0208163	0.0431407	0.629437	1	200874229
61	rs36016881	G	A	G	A	-0.108961	0.0170379	1.6e-10	40.9	0.0126294	0.0518022	0.807386	1	8051241
62	rs3801810	A	G	A	G	0.105079	0.01402	6.63e-14	56.2	-0.0297125	0.0456036	0.514699	7	26892531
63	rs438475	A	G	A	G	0.159076	0.0172814	3.42e-20	84.7	-0.0728258	0.0541957	0.179027	6	32186245
64	rs4703855	T	C	T	C	-0.073261	0.0132248	3.03e-08	30.7	0.00734394	0.0432658	0.865215	5	71693899
65	rs516246	T	C	T	C	0.114576	0.0123121	1.33e-20	86.6	0.0321297	0.0393023	0.413642	19	49206172
66	rs559928	C	T	C	T	0.099124	0.0158237	3.75e-10	39.2	0.0447265	0.0501125	0.372114	11	64150370
67	rs56163845	G	A	G	A	-0.091908	0.0134853	9.4e-12	46.4	-0.0298032	0.0426611	0.484799	5	173373948
68	rs6062496	A	G	A	G	0.120078	0.0124099	3.82e-22	93.6	-0.00823643	0.039365	0.834267	20	62329099
69	rs6074022	T	C	T	C	-0.0963211	0.0137745	2.7e-12	48.9	-0.0793847	0.0456137	0.0817937	20	44740196
70	rs6111031	T	C	T	C	-0.282366	0.018121	9.61e-55	242.8	-0.0393551	0.0601834	0.513164	20	1682037
71	rs61839660	T	C	T	C	0.148159	0.0203346	3.19e-13	53.1	-0.0972036	0.0659862	0.140727	10	6094697
72	rs640466	C	T	C	T	-0.0758092	0.0124963	1.31e-09	36.8	-0.0455995	0.0406383	0.261828	19	34670725
73	rs6456426	A	C	A	C	-0.0991795	0.0119962	1.37e-16	68.4	0.0386392	0.0394438	0.327283	6	21438889
74	rs6500315	G	A	G	A	0.145539	0.0146056	2.18e-23	99.3	0.0994852	0.0473612	0.0356796	16	50508101
75	rs6561151	A	G	A	G	0.147148	0.0142318	4.68e-25	106.9	-0.0291957	0.048362	0.546049	13	44484706
76	rs6651252	C	T	C	T	-0.149029	0.0183017	3.86e-16	66.3	-0.0719918	0.0580537	0.214942	8	129567181
77	rs6679677	A	C	A	C	-0.185152	0.0220556	4.67e-17	70.5	-0.179681	0.0650864	0.00576859	1	114303808
78	rs6702421	T	C	T	C	0.110194	0.0141395	6.53e-15	60.7	-0.00669924	0.0462223	0.884762	1	197559324
79	rs6738394	A	G	A	G	0.0777406	0.011991	8.98e-11	42	0.0207876	0.0393096	0.596932	2	219110625
80	rs6738490	C	T	C	T	0.226164	0.0120892	4.26e-78	350	-0.018955	0.0392618	0.629248	2	234161583
81	rs6740462	A	C	A	C	0.099737	0.0141387	1.74e-12	49.8	-0.017665	0.0444499	0.691062	2	65667272
82	rs6908425	C	T	C	T	0.103988	0.0150464	4.81e-12	47.8	0.0505424	0.0474098	0.28639	6	20728731
83	rs7015630	C	T	C	T	-0.0842498	0.0137523	9e-10	37.5	0.0300213	0.0446485	0.501334	8	90875918
84	rs7085798	A	C	A	C	-0.174348	0.0120372	1.53e-47	209.8	-0.00707264	0.0392727	0.857081	10	101288347
85	rs71624119	A	G	A	G	-0.0923221	0.0149485	6.57e-10	38.1	0.0598108	0.0460783	0.194279	5	55440730
86	rs7194886	T	C	T	C	-0.226986	0.0121749	1.42e-77	347.6	-0.0247415	0.0396232	0.532352	16	50725193
87	rs7236492	T	C	T	C	-0.0996611	0.017342	9.09e-09	33	0.03805	0.0524495	0.46817	18	77220616
88	rs72727394	T	C	T	C	0.103233	0.0149661	5.28e-12	47.6	0.0132942	0.0488969	0.785713	15	38847022
89	rs7438704	G	A	G	A	0.0839019	0.0126601	3.42e-11	43.9	0.0225643	0.0410202	0.582267	4	48363245
90	rs7517847	G	T	G	T	-0.335814	0.0124758	1.38e-159	724.5	-0.0346593	0.0394527	0.379671	1	67681669
91	rs7608910	G	A	G	A	0.120609	0.0121405	2.95e-23	98.7	-0.0291299	0.0404309	0.471227	2	61204856
92	rs76906269	G	A	G	A	0.394341	0.0370279	1.75e-26	113.4	-0.133986	0.162199	0.408768	12	40607709
93	rs7711427	C	A	C	A	0.24803	0.0124713	5.17e-88	395.5	0.000754142	0.0401043	0.984997	5	40414886
94	rs7773324	A	G	A	G	0.078744	0.012909	1.06e-09	37.2	-0.0223254	0.0415369	0.590933	6	382559
95	rs7786444	T	C	T	C	0.112085	0.0183382	9.83e-10	37.4	-0.0166507	0.0595523	0.779787	7	28154384
96	rs77981966	T	C	T	C	0.182656	0.0222451	2.19e-16	67.4	0.0694662	0.0737975	0.346547	2	43777964
97	rs7848647	C	T	C	T	0.141308	0.0129961	1.55e-27	118.2	-0.0186672	0.0417888	0.65509	9	117569046
98	rs7969592	G	A	G	A	-0.0731898	0.011991	1.04e-09	37.3	-0.00106199	0.0391912	0.978382	12	68579649
99	rs8127691	C	T	C	T	-0.123357	0.0121887	4.48e-24	102.4	-0.0613114	0.040255	0.12774	21	45614860
100	rs915286	A	G	A	G	0.066645	0.0119709	2.59e-08	31	0.0289826	0.0396365	0.46465	13	40695992
101	rs9264942	C	T	C	T	0.150794	0.0128298	6.78e-32	138.1	-0.0298839	0.0409549	0.465587	6	31274380
102	rs9457247	T	C	T	C	0.123663	0.0124045	2.08e-23	99.4	-0.00371681	0.0392348	0.924527	6	167392174
103	rs9491892	G	T	G	T	0.137869	0.0163762	3.8e-17	70.9	-0.0639482	0.0544695	0.240388	6	128280358
104	rs9554587	G	A	G	A	-0.0951561	0.0146501	8.29e-11	42.2	-0.00153241	0.0480904	0.97458	13	100040654
105	rs9594766	A	G	A	G	-0.0735547	0.0121434	1.39e-09	36.7	-0.0183928	0.0392566	0.639408	13	43040043

## Sheet: SNP Ulcerative colitis& Sepsis 
SNP Ulcerative colitis& Sepsis (critical care)
	SNP	effect_allele.exposure	other_allele.exposure	effect_allele.outcome	other_allele.outcome	beta.exposure	se.exposure	pval.exposure	F statistic	beta.outcome	se.outcome	pval.outcome	chr	pos
1	rs10807943	C	T	C	T	-0.3637	0.0656	2.92e-08	30.7	0.0828112	0.0628124	0.187374	7	5340664
2	rs11078921	A	C	A	C	0.1813	0.0324	2.21e-08	31.3	-0.0558459	0.0411679	0.174927	17	37908867
3	rs75144213	T	G	T	G	0.4317	0.0786	3.98e-08	30.2	-0.170106	0.0996989	0.0879711	7	4494793
4	rs7553638	G	A	G	A	-0.1928	0.0308	3.7e-10	39.2	0.0144286	0.0391797	0.712672	1	20198937
5	rs9275160	A	G	A	G	-0.2857	0.0342	7.32e-17	69.8	0.0420256	0.0412978	0.308856	6	32652620

## Sheet: SNP Idiopathic thrombocytopenic
SNP Idiopathic thrombocytopenic purpura& Sepsis (critical care)
	SNP	effect_allele.exposure	other_allele.exposure	effect_allele.outcome	other_allele.outcome	beta.exposure	se.exposure	pval.exposure	F statistics	beta.outcome	se.outcome	pval.outcome	chr	pos
1	rs138489075	C	T	C	T	1.4734	0.3096	1.94e-06	22.6	0.0599116	0.14148	0.671958	13	108512103
2	rs146904513	A	C	A	C	0.7429	0.1574	2.37e-06	22.3	0.300501	0.197692	0.1285	9	8243307
3	rs33998921	T	C	T	C	-0.6068	0.1188	3.29e-07	26.1	-0.071756	0.0636494	0.259589	2	76405567
4	rs34003417	A	G	A	G	1.0147	0.222	4.87e-06	20.9	0.0658625	0.0778992	0.397841	8	143526909
5	rs35874160	T	C	T	C	0.9053	0.1855	1.05e-06	23.8	0.0198641	0.0796442	0.803043	1	4375288
6	rs4470854	G	T	G	T	0.3363	0.0719	2.91e-06	21.9	0.0258933	0.0395967	0.51316	6	96007436
7	rs453679	C	T	C	T	0.7946	0.1501	1.2e-07	28	0.054169	0.0672998	0.420883	19	3300339
8	rs61904837	T	G	T	G	1.5274	0.3198	1.79e-06	22.8	0.103975	0.107423	0.333096	11	93650581
9	rs7748353	T	G	T	G	0.3588	0.0758	2.18e-06	22.4	0.0525047	0.0444618	0.237645	6	168451021
10	rs77653134	C	T	C	T	1.2336	0.2599	2.07e-06	22.5	0.163603	0.204338	0.423336	10	25630272
11	rs8079676	G	A	G	A	-0.3433	0.0725	2.17e-06	22.4	0.0115353	0.0394068	0.769735	17	64236953

## Sheet: SNP Multiple sclerosis& Sepsis 
SNP Multiple sclerosis& Sepsis (28 day death in critical care)
	SNP	effect_allele.exposure	other_allele.exposure	effect_allele.outcome	other_allele.outcome	beta.exposure	se.exposure	pval.exposure	F statistics	beta.outcome	se.outcome	pval.outcome	chr	pos
1	rs1077667	T	C	T	C	-0.1489	0.02119	2.13e-12	49.4	-0.0894616	0.0967636	0.355207	19	6668972
2	rs11129295	T	C	T	C	0.1092	0.01913	1.14e-08	32.6	-0.141434	0.081561	0.082903	3	27788780
3	rs11154801	A	C	A	C	0.1366	0.01931	1.53e-12	50	-0.12865	0.0816461	0.115093	6	135739355
4	rs11581062	G	A	G	A	0.1254	0.02002	3.75e-10	39.2	0.135789	0.0858839	0.113859	1	101407519
5	rs1265110	T	C	T	C	-0.1934	0.02684	5.87e-13	51.9	0.213812	0.118264	0.0706204	6	31119422
6	rs12746893	C	T	C	T	0.1412	0.02038	4.18e-12	48	0.0735914	0.0899488	0.413273	1	93210876
7	rs1335532	G	A	G	A	-0.1634	0.02725	2.01e-09	36	-0.032264	0.117122	0.782952	1	117100957
8	rs17066096	G	A	G	A	0.1278	0.02035	3.42e-10	39.4	0.131108	0.0917551	0.153035	6	137452908
9	rs1738074	C	T	C	T	0.1239	0.01888	5.27e-11	43.1	-0.11594	0.0791209	0.142826	6	159465977
10	rs2119704	A	C	A	C	-0.2335	0.0372	3.46e-10	39.4	0.118215	0.149259	0.428353	14	88487689
11	rs2248359	T	C	T	C	-0.1118	0.01914	5.15e-09	34.1	0.0858327	0.0804077	0.28576	20	52791518
12	rs2281389	G	A	G	A	0.156	0.02199	1.29e-12	50.3	-0.0598888	0.104051	0.564906	6	33059796
13	rs2293370	A	G	A	G	-0.15	0.0246	1.08e-09	37.2	0.115816	0.100231	0.24789	3	119219934
15	rs3118470	C	T	C	T	0.1157	0.0193	2.05e-09	35.9	0.135213	0.0841832	0.108236	10	6101713
16	rs3134954	T	C	T	C	-0.7277	0.02178	1e-200	1116.3	0.222681	0.110315	0.0435301	6	32071893
17	rs4613763	C	T	C	T	0.1937	0.02587	6.86e-14	56.1	-0.172944	0.117511	0.141097	5	40392728
18	rs4648356	A	C	A	C	-0.1494	0.01967	3.1e-14	57.7	0.0215634	0.0836102	0.796481	1	2709164
19	rs4713240	G	A	G	A	-0.2099	0.01996	7.39e-26	110.6	0.00976838	0.0920995	0.915532	6	29710726
20	rs4902647	T	C	T	C	-0.103	0.01872	3.81e-08	30.3	-0.0629682	0.0789116	0.424894	14	69254191
21	rs650258	C	T	C	T	0.1121	0.01863	1.74e-09	36.2	-0.0232094	0.0814376	0.775647	11	60832282
22	rs669607	C	A	C	A	0.1207	0.01816	2.93e-11	44.2	-0.154235	0.078451	0.0492981	3	28071444
23	rs7200786	G	A	G	A	-0.1429	0.01905	6.3e-14	56.3	0.106343	0.0790262	0.17841	16	11177801
24	rs771767	G	A	G	A	-0.1125	0.01962	1e-08	32.9	-0.0802949	0.0872038	0.357169	3	101748638
25	rs874628	G	A	G	A	-0.1138	0.02078	4.32e-08	30	0.0400204	0.0866767	0.644282	19	18304700
26	rs9282641	A	G	A	G	-0.1906	0.03155	1.54e-09	36.5	-0.0481107	0.139499	0.730183	3	121796768

## Sheet: SNP Narcolepsy& Sepsis (28 day 
SNP Narcolepsy& Sepsis (28 day death in critical care)
	SNP	effect_allele.exposure	other_allele.exposure	effect_allele.outcome	other_allele.outcome	beta.exposure	se.exposure	pval.exposure	F statistics	beta.outcome	se.outcome	pval.outcome	chr	pos
1	rs10995245	A	G	A	G	0.198851	0.0364316	4.81e-08	29.8	-0.206977	0.0826827	0.0123052	10	64391375
2	rs12403425	A	C	A	C	0.207014	0.0415542	6.3e-07	24.8	-0.0823675	0.0973136	0.397322	1	197814823
3	rs16836898	T	C	T	C	0.302324	0.056067	6.96e-08	29.1	-0.107943	0.138257	0.434954	1	35159859
4	rs34593439	A	G	A	G	0.316998	0.0525181	1.58e-09	36.4	-0.155801	0.128632	0.225815	15	79234957
5	rs7553711	C	T	C	T	0.256191	0.0368216	3.46e-12	48.4	-0.102201	0.0875377	0.243004	1	173131908

## Sheet: SNP Crohn's disease& Sepsis (28
SNP Crohn's disease& Sepsis (28 day death in critical care)
	SNP	effect_allele.exposure	other_allele.exposure	effect_allele.outcome	other_allele.outcome	beta.exposure	se.exposure	F statistics	pval.exposure	beta.outcome	se.outcome	pval.outcome	chr	pos
1	rs10127727	A	G	A	G	0.0953102	0.0194619	24	6.51e-09	-0.129854	0.0954431	0.173658	1	173150964
2	rs1042058	C	T	C	T	0.08534	0.01691	25.5	5.93e-11	-0.103652	0.0801552	0.195964	10	30728101
3	rs10486483	A	G	A	G	0.0852598	0.0191201	19.9	2.56e-08	-0.0457833	0.0912736	0.615945	7	26892440
4	rs10495903	T	C	T	C	0.10616	0.02404	19.5	8.03e-12	0.0657343	0.115323	0.568677	2	43806918
5	rs10761659	G	A	G	A	0.185125	0.0166999	122.9	6.37e-46	0.0590555	0.0787799	0.45348	10	64445564
6	rs10800309	G	A	G	A	-0.0953102	0.017441	29.9	6.38e-12	0.0258068	0.0844733	0.759983	1	161472158
7	rs11010067	G	C	G	C	0.14583	0.0171	72.7	2.49e-25	0.112878	0.0829812	0.173741	10	35295431
8	rs11177083	T	C	T	C	-0.0776373	0.0166301	21.8	1.14e-08	-0.124057	0.0784933	0.113998	12	68571545
9	rs11209026	A	G	A	G	-0.863698	0.0418	426.9	1.02e-146	0.062309	0.157329	0.692073	1	67705958
10	rs11227332	G	A	G	A	0.110647	0.0209399	27.9	2.62e-09	-0.117854	0.0999386	0.238295	11	65623739
11	rs11264355	G	C	G	C	0.0601539	0.01884	10.2	6.96e-09	-0.00784374	0.0888745	0.929673	1	155257492
12	rs11564258	A	G	A	G	0.380489	0.0507692	56.2	6.38e-29	-0.300173	0.300124	0.317233	12	40792300
13	rs11741861	G	A	G	A	0.280657	0.0288799	94.4	2.94e-37	0.128431	0.151001	0.395029	5	150277909
14	rs11742570	C	T	C	T	0.258123	0.01727	223.4	1.81e-82	0.0356539	0.0801992	0.656633	5	40410584
15	rs11879191	A	G	A	G	-0.133874	0.0209302	40.9	1.78e-17	-0.162258	0.0979327	0.0975551	19	10512911
16	rs1250546	G	A	G	A	-0.121377	0.0168794	51.7	3.15e-18	0.0683956	0.0796873	0.390728	10	81032532
17	rs12722515	A	C	A	C	-0.118108	0.0234298	25.4	3.76e-10	-0.0670228	0.10731	0.532253	10	6081230
18	rs1292053	G	A	G	A	0.0925792	0.0165198	31.4	8.85e-13	0.0155888	0.0788129	0.843205	17	57963537
19	rs12942547	G	A	G	A	-0.107697	0.01686	40.8	3.34e-17	0.080994	0.0798049	0.310154	17	40527544
20	rs13126505	A	G	A	G	0.158712	0.0322494	24.2	2.33e-10	0.143554	0.156285	0.358337	4	102865304
21	rs13204742	T	G	T	G	0.159565	0.0243093	43.1	8.38e-15	0.0456199	0.116943	0.696461	6	128245765
22	rs1363907	A	G	A	G	0.0685928	0.0167894	16.7	5.61e-13	0.0376435	0.0793589	0.635253	5	96252803
23	rs1456896	T	C	T	C	0.101037	0.0180305	31.4	7.27e-15	-0.0942838	0.083549	0.259115	7	50304461
24	rs1517352	C	A	C	A	0.0897059	0.01704	27.7	1.93e-10	0.151373	0.0816669	0.0638043	2	191931464
25	rs1569723	A	C	A	C	-0.124869	0.01866	44.8	9.95e-14	-0.0956711	0.0911759	0.294039	20	44742064
26	rs16967103	C	T	C	T	0.0843411	0.0205299	16.9	3.88e-09	0.0932739	0.0991984	0.347076	15	38899190
27	rs17293632	T	C	T	C	0.0934903	0.0190492	24.1	5.97e-16	0.0244324	0.0926621	0.792032	15	67442596
28	rs17391694	T	C	T	C	-0.12613	0.0262201	23.1	2.96e-09	0.138184	0.115042	0.229689	1	78623626
29	rs17694108	A	G	A	G	0.0870947	0.0182905	22.7	4.09e-09	0.14773	0.0893589	0.0982856	19	33731551
30	rs17695092	G	T	G	T	-0.0910194	0.0186401	23.8	4.68e-09	-0.0834146	0.0854835	0.329165	5	173337853
31	rs1819333	G	T	G	T	-0.109815	0.0166896	43.3	6.76e-21	-0.0580358	0.0787751	0.461288	6	167373547
32	rs1847472	A	C	A	C	-0.0812101	0.01746	21.6	1.57e-10	-0.112218	0.0824298	0.173395	6	90973159
33	rs1870136	T	C	T	C	-0.148616	0.0233899	40.4	1.31e-10	-0.0635268	0.0862773	0.461543	10	82307117
34	rs1893217	G	A	G	A	0.168054	0.0220703	58	3.05e-25	0.0714717	0.104707	0.494869	18	12809340
35	rs194749	C	T	C	T	0.0843411	0.01959	18.5	2.7e-10	0.170371	0.0918206	0.0635287	14	69273905
36	rs2024092	A	G	A	G	0.144966	0.0196706	54.3	8.26e-22	-0.0245659	0.0982999	0.802659	19	1124031
37	rs212388	T	C	T	C	-0.0998453	0.01674	35.6	3.04e-14	-0.183348	0.079873	0.0217045	6	159490436
38	rs2155219	T	G	T	G	0.175306	0.0166013	111.5	9.56e-36	0.0737015	0.0786839	0.348924	11	76299194
39	rs2162480	T	C	T	C	0.0861777	0.0166793	26.7	6.67e-11	0.0989037	0.0794892	0.213411	2	231130887
40	rs2188962	T	C	T	C	0.202124	0.0167599	145.4	1.35e-52	0.0864443	0.0795857	0.2774	5	131770805
41	rs2227564	C	T	C	T	0.0970617	0.0190101	26.1	6.75e-10	-0.0629726	0.0902868	0.485506	10	75673101
42	rs2266959	T	G	T	G	0.117783	0.0206701	32.5	3.89e-16	0.115126	0.100171	0.250433	22	21922904
43	rs2284553	G	A	G	A	0.116759	0.01704	47	2.14e-16	0.0260842	0.0804181	0.745667	21	34776695
44	rs2413583	T	C	T	C	-0.221021	0.0228799	93.3	4.35e-31	0.0689516	0.106072	0.515663	22	39659773
45	rs2488389	A	G	A	G	0.115113	0.0199097	33.4	8.45e-13	0.0252326	0.095192	0.790955	1	197631141
46	rs2489623	C	A	C	A	0.0741849	0.01653	20.1	1.1e-09	-0.168614	0.0785426	0.0318097	6	127455821
47	rs259964	G	A	G	A	-0.0934903	0.016581	31.8	3.87e-11	-0.0455088	0.0791656	0.56539	20	57824309
48	rs26528	C	T	C	T	0.125751	0.01667	56.9	9.65e-22	0.0884817	0.0788431	0.261756	16	28517709
49	rs2790216	A	G	A	G	-0.0737542	0.0204302	13	8.07e-09	0.122175	0.0964016	0.205029	10	59997926
50	rs2823286	A	G	A	G	-0.168537	0.01846	83.4	4.63e-28	-0.0250042	0.085983	0.771202	21	16817938
51	rs2945412	A	G	A	G	0.128743	0.0168408	58.4	8.68e-17	0.015981	0.0795138	0.840711	17	25843643
52	rs3024505	A	G	A	G	0.151003	0.0220815	46.8	2.48e-19	-0.0381211	0.108939	0.72639	1	206939904
53	rs3091316	A	G	A	G	-0.154084	0.01879	67.2	1.22e-26	-0.0529002	0.088101	0.548206	17	32593974
54	rs3197999	A	G	A	G	0.150143	0.01786	70.7	5.31e-29	0.0861052	0.0872548	0.323729	3	49721532
55	rs3764147	G	A	G	A	0.1441	0.0191399	56.7	2.19e-21	0.0822418	0.0960301	0.391767	13	44457925
56	rs3897478	C	T	C	T	-0.149429	0.0270998	30.4	1.97e-11	-0.0632993	0.126013	0.61544	1	120451190
57	rs4145717	T	G	T	G	0.0880109	0.0173305	25.8	3.14e-11	-0.137716	0.0835462	0.099275	4	123316076
58	rs4246215	T	G	T	G	0.107059	0.0174916	37.5	1.92e-15	0.114199	0.0819023	0.163217	11	61564299
59	rs4246905	C	T	C	T	0.135934	0.0185901	53.5	6.22e-26	0.0326843	0.0867903	0.706479	9	117553249
60	rs4256159	T	C	T	C	0.143234	0.0230994	38.4	9e-15	0.0938702	0.108758	0.388075	3	18767404
61	rs4409764	G	T	G	T	-0.167825	0.0165814	102.4	1.8e-41	-0.00268349	0.0784558	0.972715	10	101284237
62	rs516246	T	C	T	C	0.101654	0.0164209	38.3	1e-15	0.0294688	0.0786	0.707719	19	49206172
63	rs529866	T	C	T	C	-0.157707	0.02129	54.9	1.73e-16	-0.0473633	0.0972296	0.626167	16	11373320
64	rs6062504	G	A	G	A	0.117771	0.0181199	42.2	2.45e-19	-0.0431489	0.0834434	0.605084	20	62348907
65	rs6142618	G	A	G	A	0.084578	0.0166399	25.8	2.3e-09	-0.0663011	0.0794309	0.403885	20	30725648
66	rs630923	A	C	A	C	-0.08534	0.0193803	19.4	7.07e-09	-0.0293091	0.10878	0.787595	11	118754353
67	rs6500315	G	A	G	A	0.151288	0.02014	56.4	5.42e-23	0.0387157	0.0946926	0.682645	16	50508101
68	rs6545800	T	C	T	C	0.130151	0.0165888	61.6	6.14e-16	-0.0121112	0.0789747	0.878118	2	25118885
69	rs6568421	G	A	G	A	0.130151	0.0179901	52.3	8.24e-20	-0.0609244	0.0869854	0.48368	6	106435025
70	rs6651252	C	T	C	T	-0.170551	0.0252898	45.5	1.45e-16	0.0572535	0.116804	0.624015	8	129567181
71	rs6679677	A	C	A	C	-0.179605	0.0297101	36.5	2.02e-15	-0.179246	0.130606	0.169933	1	114303808
72	rs6837335	G	A	G	A	0.0825124	0.01738	22.5	1.75e-08	-0.019815	0.0823848	0.809929	4	48363983
73	rs6863411	T	A	T	A	0.0955202	0.0171699	30.9	3.59e-14	-0.00682419	0.0808058	0.932697	5	141513204
74	rs6879495	T	C	T	C	0.0978334	0.0169299	33.4	4.53e-13	0.0895343	0.078777	0.255725	5	39979460
75	rs7015630	C	T	C	T	-0.0726782	0.0190396	14.6	1.42e-08	0.0550052	0.0892624	0.537749	8	90875918
76	rs714027	G	A	G	A	-0.079735	0.0165305	23.3	2.88e-12	-0.0105512	0.0789655	0.893705	22	30577771
77	rs743479	T	C	T	C	-0.101654	0.0168101	36.6	1.76e-20	0.0103722	0.0809309	0.898021	21	45611950
78	rs7532161	G	A	G	A	0.139837	0.0167202	69.9	1.9e-23	0.0786993	0.0795651	0.322606	1	67642223
79	rs7554511	A	C	A	C	-0.142947	0.01874	58.2	7.81e-19	-0.11051	0.0861019	0.199326	1	200877562
80	rs7608910	G	A	G	A	0.122218	0.01677	53.1	6.92e-19	-0.0619911	0.0811381	0.444856	2	61204856
81	rs7702331	G	A	G	A	-0.0843603	0.0176704	22.8	5.63e-10	-0.0277933	0.080816	0.730915	5	72551134
82	rs7725810	C	T	C	T	0.0953102	0.0166699	32.7	1.46e-12	-0.0368405	0.0790422	0.641153	5	40827307
83	rs8014798	A	C	A	C	0.1441	0.0287306	25.2	1.53e-12	-0.0349356	0.135957	0.797209	14	88456559
84	rs8107703	A	G	A	G	-0.121332	0.0368902	10.8	4.01e-08	-0.222502	0.180325	0.217243	19	10701259
85	rs907092	A	G	A	G	0.143234	0.0164705	75.6	2.69e-25	-0.0360683	0.0788833	0.647502	17	37922259
86	rs917997	C	T	C	T	-0.128393	0.0191517	44.9	3.12e-20	-0.141584	0.0943522	0.133461	2	103070568
87	rs921720	G	A	G	A	0.107363	0.0171498	39.2	8.3e-20	0.194417	0.0809332	0.0162971	8	126534671
88	rs9265882	C	T	C	T	0.130151	0.01832	50.5	5.58e-26	-0.0513171	0.0823136	0.533	6	31313101
89	rs9286879	G	A	G	A	0.117783	0.0190299	38.3	5.52e-22	-0.107326	0.091295	0.239757	1	172862234
90	rs9313808	G	A	G	A	0.130337	0.0227201	32.9	4.88e-17	-0.127243	0.104227	0.222154	5	158820844
91	rs9358372	A	G	A	G	-0.101654	0.0170401	35.6	8.66e-14	-0.23274	0.0808998	0.00401615	6	20812588
92	rs9466097	T	C	T	C	-0.0901435	0.0165198	29.8	1.44e-11	0.0209658	0.0803377	0.794116	6	21462277

## Sheet: SNP Idiopathic thrombocy
SNP Idiopathic thrombocytopenic purpura& Sepsis (28 day death in critical care)
	SNP	effect_allele.exposure	other_allele.exposure	effect_allele.outcome	other_allele.outcome	beta.exposure	se.exposure	pval.exposure	F statistics	beta.outcome	se.outcome	pval.outcome	chr	pos
1	rs138489075	C	T	C	T	1.4734	0.3096	1.94e-06	22.6	0.435156	0.279798	0.119886	13	108512103
2	rs146904513	A	C	A	C	0.7429	0.1574	2.37e-06	22.3	-0.233837	0.39301	0.55185	9	8243307
3	rs33998921	T	C	T	C	-0.6068	0.1188	3.29e-07	26.1	-0.0100932	0.12741	0.936858	2	76405567
4	rs34003417	A	G	A	G	1.0147	0.222	4.87e-06	20.9	0.274127	0.156109	0.0790879	8	143526909
5	rs35874160	T	C	T	C	0.9053	0.1855	1.05e-06	23.8	0.0519912	0.159585	0.744583	1	4375288
6	rs4470854	G	T	G	T	0.3363	0.0719	2.91e-06	21.9	-0.0580584	0.0795134	0.465285	6	96007436
7	rs453679	C	T	C	T	0.7946	0.1501	1.2e-07	28	0.13181	0.134137	0.325778	19	3300339
8	rs61904837	T	G	T	G	1.5274	0.3198	1.79e-06	22.8	0.247613	0.213608	0.246377	11	93650581
9	rs7748353	T	G	T	G	0.3588	0.0758	2.18e-06	22.4	0.147564	0.089122	0.0977732	6	168451021
10	rs77653134	C	T	C	T	1.2336	0.2599	2.07e-06	22.5	0.0747956	0.40626	0.853929	10	25630272
11	rs8079676	G	A	G	A	-0.3433	0.0725	2.17e-06	22.4	-0.0865038	0.0789892	0.273458	17	64236953
